# Supplementary material for: Extracellular mRNA transported to the nucleus exerts translation-independent function
Source: Nat Commun. 2021 Jun 16;12:3655. doi: 10.1038/s41467-021-23969-1 (PMC8208975; doi:10.1038/s41467-021-23969-1)
Supplement: Supplementary file 4 — Source Data [file 41467_2021_23969_MOESM4_ESM.zip]

Archive with 122 entries (122 files):
- 5-SouceData-2/.DS_Store
- 5-SouceData-2/._.DS_Store
- 5-SouceData-2/7-GeL-Data.pdf
- 5-SouceData-2/._7-GeL-Data.pdf
- 5-SouceData-2/Fig1d.xlsx
- 5-SouceData-2/._Fig1d.xlsx
- 5-SouceData-2/Fig1e-left.xlsx
- 5-SouceData-2/._Fig1e-left.xlsx
- 5-SouceData-2/fig1e-right.xlsx
- 5-SouceData-2/._fig1e-right.xlsx
- 5-SouceData-2/fig1f-left.xlsx
- 5-SouceData-2/._fig1f-left.xlsx
- 5-SouceData-2/fig1f-right.xlsx
- 5-SouceData-2/._fig1f-right.xlsx
- 5-SouceData-2/Fig1h.xlsx
- 5-SouceData-2/._Fig1h.xlsx
- 5-SouceData-2/Fig1i.xlsx
- 5-SouceData-2/._Fig1i.xlsx
- 5-SouceData-2/Fig1j.xlsx
- 5-SouceData-2/._Fig1j.xlsx
- 5-SouceData-2/Fig2b-rev2nd.xlsx
- 5-SouceData-2/._Fig2b-rev2nd.xlsx
- 5-SouceData-2/Fig2c.xlsx
- 5-SouceData-2/._Fig2c.xlsx
- 5-SouceData-2/Fig2d.xlsx
- 5-SouceData-2/._Fig2d.xlsx
- 5-SouceData-2/Fig2e.xlsx
- 5-SouceData-2/._Fig2e.xlsx
- 5-SouceData-2/Fig2f.xlsx
- 5-SouceData-2/._Fig2f.xlsx
- 5-SouceData-2/Fig3a.xlsx
- 5-SouceData-2/._Fig3a.xlsx
- 5-SouceData-2/Fig3b.xlsx
- 5-SouceData-2/._Fig3b.xlsx
- 5-SouceData-2/Fig3c.xlsx
- 5-SouceData-2/._Fig3c.xlsx
- 5-SouceData-2/Fig3d.xlsx
- 5-SouceData-2/._Fig3d.xlsx
- 5-SouceData-2/Fig4d.xlsx
- 5-SouceData-2/Fig5a.xlsx
- 5-SouceData-2/._Fig5a.xlsx
- 5-SouceData-2/Fig5b.xlsx
- 5-SouceData-2/._Fig5b.xlsx
- 5-SouceData-2/fig5c.xlsx
- 5-SouceData-2/Fig5d.xlsx
- 5-SouceData-2/._Fig5d.xlsx
- 5-SouceData-2/Fig5e.xlsx
- 5-SouceData-2/._Fig5e.xlsx
- 5-SouceData-2/Fig5f.xlsx
- 5-SouceData-2/._Fig5f.xlsx
- 5-SouceData-2/Fig6a.xlsx
- 5-SouceData-2/._Fig6a.xlsx
- 5-SouceData-2/Fig6b.xlsx
- 5-SouceData-2/._Fig6b.xlsx
- 5-SouceData-2/Fig6c.xlsx
- 5-SouceData-2/._Fig6c.xlsx
- 5-SouceData-2/Fig6d.xlsx
- 5-SouceData-2/._Fig6d.xlsx
- 5-SouceData-2/Fig6f.xlsx
- 5-SouceData-2/._Fig6f.xlsx
- 5-SouceData-2/Fig7b .xlsx
- 5-SouceData-2/._Fig7b .xlsx
- 5-SouceData-2/Fig7d.xlsx
- 5-SouceData-2/._Fig7d.xlsx
- 5-SouceData-2/Fig7e.xlsx
- 5-SouceData-2/._Fig7e.xlsx
- 5-SouceData-2/Fig7f.xlsx
- 5-SouceData-2/._Fig7f.xlsx
- 5-SouceData-2/FigS1a.xlsx
- 5-SouceData-2/._FigS1a.xlsx
- 5-SouceData-2/FigS1b.xlsx
- 5-SouceData-2/._FigS1b.xlsx
- 5-SouceData-2/FigS1c.xlsx
- 5-SouceData-2/._FigS1c.xlsx
- 5-SouceData-2/FigS1e-left.xlsx
- 5-SouceData-2/._FigS1e-left.xlsx
- 5-SouceData-2/FigS1e-right.xlsx
- 5-SouceData-2/._FigS1e-right.xlsx
- 5-SouceData-2/FigS2d.xlsx
- 5-SouceData-2/._FigS2d.xlsx
- 5-SouceData-2/FigS3a.xlsx
- 5-SouceData-2/._FigS3a.xlsx
- 5-SouceData-2/FigS3c.xlsx
- 5-SouceData-2/._FigS3c.xlsx
- 5-SouceData-2/FigS5d.xlsx
- 5-SouceData-2/._FigS5d.xlsx
- 5-SouceData-2/FigS6.xlsx
- 5-SouceData-2/._FigS6.xlsx
- 5-SouceData-2/FigS7a.xlsx
- 5-SouceData-2/._FigS7a.xlsx
- 5-SouceData-2/FigS7b-left.xlsx
- 5-SouceData-2/._FigS7b-left.xlsx
- 5-SouceData-2/FigS7b-right.xlsx
- 5-SouceData-2/._FigS7b-right.xlsx
- 5-SouceData-2/FigS7c.xlsx
- 5-SouceData-2/._FigS7c.xlsx
- 5-SouceData-2/FigS7d.xlsx
- 5-SouceData-2/._FigS7d.xlsx
- 5-SouceData-2/FigS7e.xlsx
- 5-SouceData-2/._FigS7e.xlsx
- 5-SouceData-2/figS8b fcs data/figS8b_PBMC.fcs
- 5-SouceData-2/figS8b fcs data/figS8b_PBMC_isotype.fcs
- 5-SouceData-2/FigS8d.xlsx
- 5-SouceData-2/._FigS8d.xlsx
- 5-SouceData-2/FigS8e.xlsx
- 5-SouceData-2/._FigS8e.xlsx
- 5-SouceData-2/RepeatedData/.DS_Store
- 5-SouceData-2/RepeatedData/._.DS_Store
- 5-SouceData-2/RepeatedData/Fig1d-repeatedData.xlsx
- 5-SouceData-2/RepeatedData/._Fig1d-repeatedData.xlsx
- 5-SouceData-2/RepeatedData/Fig1h-repeatedData.xlsx
- 5-SouceData-2/RepeatedData/._Fig1h-repeatedData.xlsx
- 5-SouceData-2/RepeatedData/Fig1i-repeatedData.xlsx
- 5-SouceData-2/RepeatedData/._Fig1i-repeatedData.xlsx
- 5-SouceData-2/RepeatedData/Fig1j-repeatedData.xlsx
- 5-SouceData-2/RepeatedData/._Fig1j-repeatedData.xlsx
- 5-SouceData-2/RepeatedData/Fig2b-srepeatedData.xlsx
- 5-SouceData-2/RepeatedData/._Fig2b-srepeatedData.xlsx
- 5-SouceData-2/RepeatedData/Fig3a-repeatedData.xlsx
- 5-SouceData-2/RepeatedData/._Fig3a-repeatedData.xlsx
- 5-SouceData-2/RepeatedData/Fig5f-repeatedData.xlsx
- 5-SouceData-2/RepeatedData/._Fig5f-repeatedData.xlsx
