# Supplementary material for: Extracellular mRNA transported to the nucleus exerts translation-independent function
Source: Nat Commun. 2021 Jun 16;12:3655. doi: 10.1038/s41467-021-23969-1 (PMC8208975; doi:10.1038/s41467-021-23969-1)
Supplement: Supplementary file 4 — Source Data [file 41467_2021_23969_MOESM4_ESM.zip › 5-SouceData-2/Fig1d.xlsx]

## Sheet: Sheet1
Oct9-20
spleen cells	Wild
		CM	TCM
		no	Rnase	Dnase	purified RNA from ETCM
		1.3	0.8	1.4	0.8
	ZC3h12d-/-
		CM	TCM
		no	Rnase	Dnase	purified RNA from ETCM
		0.2	0.4	0.1	0.2
		no	Rnase	Dnase	purified RNA from ETCM		no	Rnase	Dnase	purified RNA from ETCM
		1.3	0.8	1.4	0.8		0.2	0.4	0.1	0.2
