# Supplementary material for: Extracellular mRNA transported to the nucleus exerts translation-independent function
Source: Nat Commun. 2021 Jun 16;12:3655. doi: 10.1038/s41467-021-23969-1 (PMC8208975; doi:10.1038/s41467-021-23969-1)
Supplement: Supplementary file 4 — Source Data [file 41467_2021_23969_MOESM4_ESM.zip › 5-SouceData-2/fig1e-right.xlsx]

## Sheet: Sheet1
Liver
	NoCM	LTCM	ETCM	BTCM
	0	0	0	0
	0	0	0	0.00464857
	0	0	0	0
	0	0.000179115	0	0
	0	0	0	0
	0.0110503	0	0	0.00619802
	0	0	0	0
	0	0	0	0
	0.00138129	2.23894e-05	0	0.00135582
