# Supplementary material for: Extracellular mRNA transported to the nucleus exerts translation-independent function
Source: Nat Commun. 2021 Jun 16;12:3655. doi: 10.1038/s41467-021-23969-1 (PMC8208975; doi:10.1038/s41467-021-23969-1)
Supplement: Supplementary file 4 — Source Data [file 41467_2021_23969_MOESM4_ESM.zip › 5-SouceData-2/fig1f-left.xlsx]

## Sheet: Sheet1
	TCM
IL1b/actinb
	non	MCF7	T47D	HCC1954	MDAMB231
	0	0.0534781	0.000204963	0.0295882	0.0130089
	0	0.000673122	0.00115569	0.0141522	0.0723648
	0	0.183414	0.000390419	0.028577	0.105703
		0.0064197			0.00992804
		0.00320026			0.00496908
