# Supplementary material for: Extracellular mRNA transported to the nucleus exerts translation-independent function
Source: Nat Commun. 2021 Jun 16;12:3655. doi: 10.1038/s41467-021-23969-1 (PMC8208975; doi:10.1038/s41467-021-23969-1)
Supplement: Supplementary file 4 — Source Data [file 41467_2021_23969_MOESM4_ESM.zip › 5-SouceData-2/fig1f-right.xlsx]

## Sheet: Sheet1
	Lung-TCM
	IL1b/actinb
		non	MCF7	T47D	HCC1954	MDAMB231
		0	0.013767	0.00136721	0.00168057	0.00222765
		0	0.0155759	0.00597689	0.00159584	0.0271728
		0	0.015119	0.00256318	0.00251319	0.00277857
		2.43108e-06		0.00649931	0.00192708	0.0296171
				0.00185213	0.00245446	0.00249886
				0.00726416	0.00193432	0.0287201
						2.27666e-06
						0.0132882
