# Supplementary material for: Extracellular mRNA transported to the nucleus exerts translation-independent function
Source: Nat Commun. 2021 Jun 16;12:3655. doi: 10.1038/s41467-021-23969-1 (PMC8208975; doi:10.1038/s41467-021-23969-1)
Supplement: Supplementary file 4 — Source Data [file 41467_2021_23969_MOESM4_ESM.zip › 5-SouceData-2/Fig1i.xlsx]

## Sheet: Sheet1
	extraExosome/Exosome
	LuCM	LuTCM
	actin		IL1b		GAPDH		retnlg		mmp8
	0.015	0.01	0.28	0.51	0.001	0.005	0	0.05	0	0
