# Supplementary material for: Extracellular mRNA transported to the nucleus exerts translation-independent function
Source: Nat Commun. 2021 Jun 16;12:3655. doi: 10.1038/s41467-021-23969-1 (PMC8208975; doi:10.1038/s41467-021-23969-1)
Supplement: Supplementary file 4 — Source Data [file 41467_2021_23969_MOESM4_ESM.zip › 5-SouceData-2/Fig1j.xlsx]

## Sheet: Sheet1
	E0771-bearing mouse serum
	flag-beads	zc-beads	flag-beads	zc-beads	flag-beads	zc-beads	flag-beads	zc-beads	flag-beads	zc-beads
	actin		IL1b		GAPDH		retnlg		mmp8	ighv
	14.9	14.1	5.3	11.1	23.1	18.8	13.2	10.6	ND	ND
