# Supplementary material for: Extracellular mRNA transported to the nucleus exerts translation-independent function
Source: Nat Commun. 2021 Jun 16;12:3655. doi: 10.1038/s41467-021-23969-1 (PMC8208975; doi:10.1038/s41467-021-23969-1)
Supplement: Supplementary file 4 — Source Data [file 41467_2021_23969_MOESM4_ESM.zip › 5-SouceData-2/Fig2b-rev2nd.xlsx]

## Sheet: Sheet1
	gapdh		bactin		Il1b
RAW	25309.2		7218.37		42.0077
	52759.9		23891.8		62.647
ZC+RAW	53189.8		21434.1		246.644
	39036.6		20324.1		303.423
