# Supplementary material for: Extracellular mRNA transported to the nucleus exerts translation-independent function
Source: Nat Commun. 2021 Jun 16;12:3655. doi: 10.1038/s41467-021-23969-1 (PMC8208975; doi:10.1038/s41467-021-23969-1)
Supplement: Supplementary file 4 — Source Data [file 41467_2021_23969_MOESM4_ESM.zip › 5-SouceData-2/Fig2c.xlsx]

## Sheet: data_fig2c.csv
time	ZC	ZC_IL1b_10nM	ZC_actb_10nM
9.5256	0.880452	0.900113	0.909906
9.9792	0.87641	0.922189	0.898533
10.4328	0.878844	0.891887	0.904027
10.8864	0.850024	0.893507	0.871185
11.34	0.899571	0.898011	0.879747
11.7936	0.860132	0.881982	0.867607
12.2472	0.886851	0.891913	0.864413
12.7008	0.840628	0.884919	0.856873
13.1544	0.845463	0.860988	0.865563
13.608	0.857515	0.885649	0.84435
14.0616	0.842102	0.878776	0.867991
14.5152	0.853638	0.858652	0.863646
14.9688	0.819514	0.873311	0.844222
16.3296	0.828932	0.850465	0.832806
17.6904	0.801145	0.842805	0.838301
19.0512	0.819187	0.842734	0.829441
20.412	0.793049	0.825294	0.827481
21.7728	0.781437	0.813283	0.8104
23.1336	0.782682	0.81133	0.797792
24.4944	0.779337	0.793749	0.783479
25.8552	0.781628	0.789523	0.785481
27.216	0.775099	0.787285	0.773895
28.5768	0.751448	0.777986	0.774023
29.9376	0.744515	0.780434	0.770828
31.2984	0.750159	0.779544	0.767931
32.6592	0.73547	0.785938	0.772106
34.02	0.729866	0.775339	0.745696
35.3808	0.726363	0.772879	0.744503
36.7416	0.7282	0.754788	0.757878
38.1024	0.717331	0.750043	0.749359
39.4632	0.723089	0.74488	0.74642
40.824	0.705075	0.743699	0.727976
42.1848	0.704751	0.736008	0.742799
43.5456	0.702272	0.734299	0.729978
44.9064	0.697838	0.739997	0.727081
48.9888	0.686287	0.716829	0.720507
53.0712	0.673654	0.712009	0.703397
57.1536	0.662265	0.700465	0.691854
61.236	0.652462	0.691854	0.689681
65.3184	0.645125	0.683171	0.679543
69.4008	0.628367	0.679259	0.668369
73.4832	0.62585	0.662523	0.663002
77.5656	0.615621	0.653459	0.652125
81.648	0.610002	0.656204	0.645409
85.7304	0.602553	0.644678	0.64088
89.8128	0.597928	0.645065	0.638892
93.8952	0.593896	0.63535	0.630756
97.9776	0.580415	0.628436	0.620064
102.06	0.568607	0.623859	0.614697
106.142	0.565671	0.624003	0.608748
110.225	0.561219	0.609725	0.608861
114.307	0.551089	0.597463	0.600015
118.39	0.545643	0.600231	0.590871
122.472	0.543636	0.58896	0.581202
126.554	0.535935	0.59244	0.589466
130.637	0.526375	0.588002	0.589636
134.719	0.519382	0.578041	0.580407
146.966	0.512211	0.568447	0.563557
159.214	0.495945	0.551336	0.560765
171.461	0.481501	0.544257	0.53719
183.708	0.47031	0.532901	0.532097
195.955	0.463841	0.522505	0.522182
208.202	0.451108	0.509954	0.507221
220.45	0.443135	0.499507	0.502673
232.697	0.427404	0.49661	0.498815
244.944	0.421389	0.486613	0.485497
257.191	0.41585	0.476088	0.477801
269.438	0.407785	0.471896	0.466499
281.686	0.394827	0.462363	0.45841
293.933	0.385347	0.454175	0.458907
306.18	0.378858	0.450933	0.446204
318.427	0.37474	0.444078	0.445863
330.674	0.367977	0.437316	0.436198
342.922	0.360338	0.428858	0.431181
355.169	0.353535	0.423374	0.430003
367.416	0.348028	0.416898	0.421881
379.663	0.343767	0.412535	0.414786
391.91	0.339762	0.408123	0.411852
404.158	0.33448	0.404533	0.402883
440.899	0.320761	0.388895	0.389781
477.641	0.306506	0.374482	0.376385
514.382	0.290948	0.364748	0.366026
551.124	0.281341	0.352514	0.350443
587.866	0.271188	0.339933	0.341719
624.607	0.259117	0.33128	0.330767
661.349	0.251493	0.319231	0.322434
698.09	0.244221	0.312262	0.313744
734.832	0.235217	0.30337	0.304852
771.574	0.230326	0.295109	0.298043
808.315	0.221341	0.287488	0.291966
845.057	0.214056	0.281686	0.283636
881.798	0.209059	0.274545	0.273574
918.54	0.202726	0.26923	0.269925
955.282	0.197587	0.265619	0.263912
992.023	0.192975	0.256091	0.257674
1028.76	0.186652	0.253673	0.250666
1065.51	0.182188	0.248012	0.247345
1102.25	0.180155	0.242992	0.243649
1138.99	0.175183	0.237566	0.239449
1175.73	0.171045	0.232255	0.234281
1212.47	0.167953	0.229528	0.229576
1322.7	0.157249	0.218393	0.219392
1432.92	0.149753	0.206299	0.206752
1543.15	0.140468	0.19627	0.196922
1653.37	0.131299	0.18731	0.190072
1763.6	0.124377	0.178606	0.179913
1873.82	0.117086	0.170828	0.173625
1984.05	0.112565	0.163572	0.165266
2094.27	0.108828	0.157118	0.158693
2204.5	0.102176	0.151782	0.153345
2314.72	0.0994439	0.145511	0.146515
2424.95	0.0954163	0.139083	0.140782
2535.17	0.091635	0.135957	0.137317
2645.4	0.0880784	0.131858	0.13208
2755.62	0.0858021	0.126289	0.125572
2865.84	0.0819209	0.122413	0.123132
2976.07	0.0800012	0.120919	0.119163
3086.29	0.077085	0.115686	0.116405
3196.52	0.0746951	0.113257	0.112919
3306.74	0.0716994	0.107932	0.110056
3416.97	0.0688488	0.105851	0.105917
3527.19	0.0682965	0.102782	0.104673
3637.42	0.0666376	0.100613	0.101252
3968.09	0.0612072	0.093834	0.0957147
4298.77	0.0564713	0.0879732	0.0891074
4629.44	0.0514006	0.0812337	0.0827694
4960.12	0.0479724	0.0776484	0.0764874
5290.79	0.0450023	0.0722633	0.0699797
5621.46	0.0421135	0.0662647	0.0657733
5952.14	0.0397214	0.0642651	0.0614127
6282.81	0.0375463	0.0603384	0.0597564
6613.49	0.0365217	0.0574632	0.0558147
6944.16	0.0348103	0.0546926	0.0538729
7274.84	0.0323033	0.051507	0.0528392
7605.51	0.0314633	0.0483558	0.050292
7936.19	0.0297292	0.0465792	0.0479099
8266.86	0.0276005	0.0445434	0.0462918
8597.53	0.0260191	0.0427918	0.0445264
8928.21	0.0253237	0.0405157	0.0448014
9258.88	0.0233676	0.0399873	0.0440589
9589.56	0.0241448	0.0386627	0.0418943
9920.23	0.0236869	0.0378326	0.0389622
10250.9	0.0231932	0.0372991	0.037525
10581.6	0.0230595	0.0360448	0.0367395
10912.3	0.0218862	0.0350375	0.0362081
11904.3	0.0195621	0.0313613	0.0315539
12896.3	0.017621	0.0290684	0.0274932
13888.3	0.016239	0.0258595	0.0249968
14880.3	0.0145772	0.0232649	0.0226033
15872.4	0.0141416	0.0231307	0.0213433
16864.4	0.0135596	0.0219279	0.0201746
17856.4	0.0135254	0.0209921	0.0177073
18848.4	0.0124804	0.0200333	0.0180114
19840.5	0.0126819	0.0191585	0.0167195
20832.5	0.0127668	0.0185793	0.0169018
21824.5	0.0108094	0.0186356	0.0152649
22816.5	0.0102812	0.0182676	0.0147909
23808.6	0.00952819	0.0174129	0.0142552
24800.6	0.00852493	0.0166613	0.0130753
25792.6	0.00925803	0.0147698	0.0120563
26784.6	0.00754083	0.0133729	0.0124317
27776.6	0.00770816	0.0129262	0.0118416
28768.7	0.00712244	0.0131049	0.0129275
29760.7	0.00693112	0.0126955	0.0111326
30752.7	0.00759989	0.0115252	0.0119053
31744.7	0.00669448	0.00975893	0.0112624
32736.8	0.00666365	0.0106918	0.00920603
35712.8	0.00684851	0.00944697	0.0121088
38688.9	0.00670234	0.00904856	0.0100942
41665	0.00601858	0.009874	0.00714014
44641	0.00382993	0.00808289	0.00609784
47617.1	0.00539587	0.00780917	0.00630067
50593.2	0.00460821	0.00779984	0.00670748
53569.3	0.00422123	0.00747722	0.0059382
56545.3	0.00374615	0.00699636	0.00564289
59521.4	0.00385871	0.00763064	0.00691008
62497.5	0.00427686	0.00764432	0.00538077
65473.5	0.00269107	0.00642436	0.00455834
68449.6	0.00269253	0.00610783	0.00552355
71425.7	0.00444076	0.00577404	0.00581879
74401.7	0.00308935	0.00512107	0.0044036
77377.8	0.00260323	0.00519985	0.00332785
80353.9	0.00310008	0.00509034	0.00317907
83329.9	0.00243781	0.00414025	0.00308409
86306	0.00232956	0.00295933	0.00318006
89282.1	0.00260314	0.00278316	0.00422409
92258.2	0.00321799	0.00234401	0.00409126
95234.2	0.00279215	0.000413586	0.00283868
98210.3	0.00413284	6.31813e-05	0.00326687
107139	0.00283943	0.00139296	0.0027024
116067	0.00377857	0.00215061	0.00395237
124995	0.00226021	0.00157354	0.00100416
133923	0.00309463	0.00154133	0.00246217
142851	0.00317755	0.00218903	0.00320857
151780	0.00223161	0.00237328	0.00374797
160708	0.00235482	0.00265519	0.00191226
169636	0.00284024	0.00277418	0.00149118
178564	0.00257936	0.00081837	0.00159017
187492	0.00401234	0.000416241	0.00223777
196421	0.00295424	0.000729253	0.00137422
205349	0.00134035	0.00106959	0.00205943
214277	0.00369463	0.00195765	0.000660554
223205	0.00355396	0.00123675	0.00190265
232133	0.00201395	0.000943563	0.00258234
241062	0.00175884	1.86936e-05	0.00087751
249990	0.000811638	0.000788804	-0.00150273
258918	0.00244909	5.56302e-05	-0.00132422
267846	0.00307333	6.34167e-06	-0.00156809
276774	0.00141271	-0.000264926	-0.000242428
285703	0.00134968	-0.000433666	-0.000583526
294631	0.00129065	-0.000107211	-0.00130376
321416	0.00110224	-9.42739e-06	5.05737e-05
348200	0.000805005	-0.000434357	0.000501776
374985	0.00132997	0.000925215	0.000996903
401769	0.00163831	0.000471099	0.000196953
428554	0.00225368	-0.000637648	5.63475e-05
455339	0.00145017	-0.000374349	0.00113809
482123	0.000868773	-0.00103714	-0.00127981
508908	0.00190874	-0.000386569	0.000360904
535693	0.00162686	-0.000423719	0.00079122
562477	0.000148834	0.000272091	0.000612352
589262	-7.00271e-06	0.000928157	-0.000668282
616046	0.000349813	-0.000619438	0.00130554
642831	0.00126074	0.000235851	0.00103358
669616	0.00115054	0.000269665	0.00270358
696400	0.00110144	-0.000955222	0.00145588
723185	0.0012146	-0.000296962	-5.60856e-05
749970	0.00152454	-0.000524506	0.00027639
776754	0.00105243	-0.000757214	9.02162e-05
803539	0.00109357	0.00187405	0.00017122
830323	0.000468592	0.0012616	0.00203866
857108	0.00111667	0.000539365	0.00322472
883893	0.000283531	-0.000582678	0.00204635
964247	0	0	0
