# Supplementary material for: Extracellular mRNA transported to the nucleus exerts translation-independent function
Source: Nat Commun. 2021 Jun 16;12:3655. doi: 10.1038/s41467-021-23969-1 (PMC8208975; doi:10.1038/s41467-021-23969-1)
Supplement: Supplementary file 4 — Source Data [file 41467_2021_23969_MOESM4_ESM.zip › 5-SouceData-2/Fig2e.xlsx]

## Sheet: data_fig2e.csv
time	ZC	ZC_IL1b3'UTR_1nM	ZC_IL1b3'UTR_5nM	ZC_IL1b3'UTR_10nM
9.9792	0.860827	0.876424	0.871948	0.881538
10.4328	0.850392	0.874107	0.876557	0.872454
10.8864	0.846662	0.850832	0.851768	0.862182
11.34	0.837323	0.864395	0.852592	0.876359
11.7936	0.826856	0.860176	0.834764	0.870565
12.2472	0.819617	0.856033	0.830263	0.841553
12.7008	0.818018	0.826852	0.831263	0.824342
13.1544	0.825634	0.825471	0.829803	0.862012
13.608	0.826527	0.833418	0.831412	0.830772
14.0616	0.834769	0.827573	0.813665	0.816171
14.5152	0.817721	0.842041	0.829411	0.830326
14.9688	0.810654	0.808624	0.824099	0.812754
16.3296	0.813051	0.812782	0.815962	0.823599
17.6904	0.794796	0.808819	0.809276	0.792931
19.0512	0.785285	0.790888	0.804514	0.806656
20.412	0.785066	0.787733	0.790186	0.784492
21.7728	0.774029	0.777412	0.776507	0.795011
23.1336	0.765223	0.773623	0.773516	0.771447
24.4944	0.761655	0.7724	0.766703	0.762759
25.8552	0.744717	0.770702	0.762464	0.764429
27.216	0.747845	0.752122	0.762847	0.740475
28.5768	0.740099	0.753657	0.758188	0.755147
29.9376	0.735848	0.744385	0.741698	0.740779
31.2984	0.724404	0.739342	0.742157	0.747726
32.6592	0.726091	0.729354	0.740576	0.73096
34.02	0.711242	0.725513	0.73566	0.740645
35.3808	0.704869	0.725902	0.72933	0.72332
36.7416	0.699207	0.718149	0.729889	0.722174
38.1024	0.699207	0.71797	0.72719	0.713968
39.4632	0.692234	0.714021	0.718066	0.714109
40.824	0.694031	0.703266	0.708911	0.711244
42.1848	0.681428	0.700556	0.703576	0.721594
43.5456	0.684682	0.698587	0.702626	0.713317
44.9064	0.678508	0.687663	0.690636	0.707643
48.9888	0.678127	0.690056	0.695755	0.704863
53.0712	0.662125	0.674984	0.683716	0.689146
57.1536	0.65507	0.666856	0.670578	0.677072
61.236	0.647554	0.651317	0.661573	0.66831
65.3184	0.629886	0.644582	0.658757	0.664133
69.4008	0.626175	0.635526	0.650553	0.644679
73.4832	0.61083	0.628477	0.632145	0.640397
77.5656	0.602779	0.617768	0.627233	0.628717
81.648	0.597309	0.607748	0.619136	0.630285
85.7304	0.591978	0.605939	0.612252	0.614398
89.8128	0.581965	0.597335	0.61151	0.612583
93.8952	0.57619	0.585664	0.604333	0.606199
97.9776	0.561431	0.582274	0.594955	0.596755
102.06	0.561192	0.583893	0.583697	0.595725
106.142	0.557785	0.569321	0.578468	0.584762
110.225	0.545654	0.56258	0.575081	0.57864
114.307	0.54233	0.555105	0.564627	0.577508
118.39	0.533313	0.551411	0.562796	0.569736
122.472	0.529126	0.542674	0.555434	0.554512
126.554	0.52166	0.541922	0.553835	0.557188
130.637	0.517793	0.532981	0.548785	0.554134
134.719	0.516127	0.527711	0.544215	0.550319
146.966	0.505172	0.525471	0.53527	0.543844
159.214	0.493275	0.510223	0.523326	0.533984
171.461	0.482159	0.497432	0.50693	0.519891
183.708	0.471929	0.482975	0.496885	0.506225
195.955	0.455788	0.474374	0.487373	0.497195
208.202	0.443236	0.463535	0.474374	0.491767
220.45	0.434045	0.448321	0.464393	0.478348
232.697	0.424991	0.439328	0.455359	0.46447
244.944	0.412727	0.431657	0.447468	0.461409
257.191	0.403645	0.423199	0.436932	0.455969
269.438	0.396881	0.413392	0.43238	0.444991
281.686	0.387908	0.407841	0.418475	0.436421
293.933	0.378258	0.398874	0.414174	0.425898
306.18	0.375433	0.390006	0.406704	0.424535
318.427	0.366249	0.384632	0.397721	0.413925
330.674	0.361997	0.378724	0.390474	0.406749
342.922	0.35363	0.371078	0.386181	0.400862
355.169	0.34851	0.36875	0.37799	0.394453
367.416	0.341129	0.360941	0.371939	0.390052
379.663	0.334679	0.353998	0.366159	0.389794
391.91	0.331828	0.349128	0.358281	0.377316
404.158	0.324902	0.345133	0.353309	0.374312
440.899	0.321238	0.342419	0.348794	0.366927
477.641	0.306114	0.325216	0.334155	0.353496
514.382	0.29301	0.312898	0.324257	0.34255
551.124	0.279993	0.301361	0.310051	0.329586
587.866	0.267609	0.290913	0.298638	0.318896
624.607	0.25789	0.28054	0.287893	0.306431
661.349	0.248352	0.269984	0.277464	0.298317
698.09	0.239938	0.262009	0.268882	0.287099
734.832	0.231928	0.254931	0.260319	0.283509
771.574	0.225353	0.247094	0.251762	0.2742
808.315	0.217939	0.240398	0.242841	0.26712
845.057	0.211689	0.234926	0.238333	0.259576
881.798	0.206867	0.228122	0.23146	0.251403
918.54	0.199587	0.220853	0.222663	0.246847
955.282	0.194484	0.215839	0.218652	0.23848
992.023	0.18753	0.210495	0.212061	0.235675
1028.76	0.183763	0.205061	0.207772	0.229744
1065.51	0.178264	0.200565	0.202466	0.223991
1102.25	0.172445	0.194685	0.19877	0.216975
1138.99	0.169224	0.191385	0.194222	0.212592
1175.73	0.165721	0.187324	0.19256	0.208708
1212.47	0.15989	0.181249	0.18746	0.206088
1322.7	0.157795	0.178363	0.18125	0.20374
1432.92	0.147336	0.167795	0.171713	0.190625
1543.15	0.137637	0.159743	0.161912	0.18069
1653.37	0.13037	0.152383	0.152824	0.172959
1763.6	0.122447	0.145073	0.145099	0.160404
1873.82	0.115258	0.13778	0.138582	0.155696
1984.05	0.109714	0.131686	0.132012	0.146902
2094.27	0.104028	0.124632	0.126838	0.14188
2204.5	0.0994521	0.120597	0.120661	0.134546
2314.72	0.0959437	0.11521	0.114611	0.130844
2424.95	0.0920238	0.111025	0.110264	0.125439
2535.17	0.0881817	0.107255	0.106555	0.120991
2645.4	0.0836031	0.103869	0.102057	0.117408
2755.62	0.0802585	0.0999166	0.0983807	0.114281
2865.84	0.0778503	0.0958417	0.094642	0.11149
2976.07	0.0739864	0.0929817	0.0922196	0.105396
3086.29	0.07145	0.0903799	0.0887016	0.101576
3196.52	0.0683964	0.0874584	0.085586	0.100116
3306.74	0.0661382	0.0861617	0.0832804	0.0972054
3416.97	0.0645985	0.0839701	0.0807931	0.095304
3527.19	0.0627791	0.0809941	0.0781196	0.0910705
3637.42	0.0617251	0.0786707	0.0751541	0.0881745
3968.09	0.0593962	0.0759833	0.0723798	0.087408
4298.77	0.0536193	0.0712388	0.067282	0.0806281
4629.44	0.0499864	0.066904	0.0619641	0.0749912
4960.12	0.0460745	0.0626185	0.0587023	0.0702912
5290.79	0.0424474	0.0590469	0.0548643	0.0666597
5621.46	0.0407523	0.0548233	0.0523586	0.0621808
5952.14	0.0387099	0.0526741	0.0495207	0.0579759
6282.81	0.0365056	0.0490942	0.0468604	0.0546084
6613.49	0.0343244	0.0463298	0.0440262	0.0520593
6944.16	0.032736	0.0441571	0.0410258	0.0496488
7274.84	0.0313552	0.0434796	0.0395664	0.0467322
7605.51	0.0304727	0.0407061	0.0387352	0.0449842
7936.19	0.0286258	0.0390782	0.0371647	0.0423824
8266.86	0.0275446	0.0373936	0.0359271	0.0404964
8597.53	0.0260304	0.0341498	0.0339518	0.0395741
8928.21	0.0250469	0.0336126	0.0313003	0.0383366
9258.88	0.0241308	0.0320472	0.0304421	0.0377061
9589.56	0.0225911	0.0311375	0.0294726	0.0363649
9920.23	0.0216761	0.030374	0.0277014	0.0348893
10250.9	0.0214671	0.0300895	0.0270341	0.0334169
10581.6	0.020815	0.0290701	0.0254735	0.0337291
10912.3	0.0188773	0.0284674	0.0256755	0.0306247
11904.3	0.0185922	0.0278706	0.0240969	0.0284232
12896.3	0.0176065	0.0269761	0.0232001	0.0266527
13888.3	0.0161886	0.0251388	0.0212922	0.025086
14880.3	0.0155641	0.0230195	0.0197851	0.0222021
15872.4	0.0152092	0.0213235	0.0170779	0.0207729
16864.4	0.0142538	0.0191751	0.0165407	0.0201879
17856.4	0.0131362	0.0184032	0.0155742	0.0179306
18848.4	0.0128497	0.0179407	0.0150051	0.0167673
19840.5	0.0125023	0.016611	0.0148242	0.0163724
20832.5	0.0127005	0.0163562	0.014609	0.0152788
21824.5	0.00968556	0.0150738	0.0130778	0.0160061
22816.5	0.00989133	0.0153256	0.01271	0.0151892
23808.6	0.00906127	0.0144855	0.0119748	0.0135788
24800.6	0.00820906	0.0136165	0.0105723	0.0130364
25792.6	0.00928743	0.0136563	0.0102378	0.0115276
26784.6	0.00904498	0.0139241	0.0100438	0.0117588
27776.6	0.00742454	0.0144571	0.0105097	0.0111987
28768.7	0.00733488	0.0126576	0.00992159	0.00949479
29760.7	0.00662711	0.012757	0.00926413	0.00949211
30752.7	0.00718505	0.013592	0.00865995	0.010583
31744.7	0.00749717	0.0135097	0.00810379	0.0102446
32736.8	0.00800048	0.014245	0.00834927	0.00887253
35712.8	0.0083226	0.0134463	0.00773643	0.0086294
38688.9	0.00628398	0.011355	0.00713032	0.00916895
41665	0.00551376	0.0102487	0.0080766	0.00846592
44641	0.00536308	0.00934728	0.00645889	0.00712501
47617.1	0.0046446	0.00834151	0.00625912	0.00612777
50593.2	0.0040953	0.00828798	0.00708731	0.0049493
53569.3	0.004197	0.00691358	0.0049379	0.00408485
56545.3	0.00348384	0.00622842	0.00536607	0.00477665
59521.4	0.00448964	0.00679393	0.00530995	0.00487376
62497.5	0.00352005	0.00654184	0.00520989	0.00498259
65473.5	0.0031799	0.00764557	0.00516533	0.00327394
68449.6	0.00318048	0.00728954	0.00448248	0.0026987
71425.7	0.00230997	0.00570368	0.00225583	0.00209127
74401.7	0.00214201	0.00453564	0.00271965	0.00236954
77377.8	0.00153078	0.00370953	0.00375003	0.00340367
80353.9	0.00172703	0.00366629	0.00349697	0.00326524
83329.9	0.00179951	0.00334319	0.00264115	0.00327646
86306	0.00190484	0.0032863	0.0022443	0.00383441
89282.1	0.00183107	0.00313213	0.00212281	0.00309091
92258.2	0.00201466	0.00380695	0.00118849	0.00235699
95234.2	0.00129103	0.00488967	0.00185508	0.00183268
98210.3	0.00153008	0.00484797	0.00162951	0.00416238
107139	0.0023902	0.00586662	0.00220669	0.00349649
116067	0.00185463	0.00245124	0.00180149	0.00261911
124995	0.00211481	0.00247845	0.00219962	0.00202337
133923	0.00232156	0.00295571	0.00174615	0.00265028
142851	0.00242575	0.00176414	0.00193076	0.00232092
151780	0.00212866	0.0022636	0.00186202	0.00313441
160708	0.00100314	0.0028346	0.00147955	0.0020051
169636	0.00135795	0.00224838	0.00241488	0.00147953
178564	0.00128584	0.00284963	0.00151224	0.000598166
187492	0.00109691	0.00153933	0.0016588	0.00180087
196421	0.00124629	0.00184466	0.00144908	0.00227302
205349	0.000847345	0.00310489	0.00152345	0.000566322
214277	0.00108592	0.00299642	0.000571623	0.00155583
223205	0.00108608	0.00227675	0.000854266	0.000596504
232133	0.00185487	0.00259548	0.000598343	0.000410948
241062	0.00142543	0.00210796	-0.000241621	0.000586913
249990	0.000985497	0.00132442	0.00106443	0.00167781
258918	0.000312767	0.00167858	0.00092778	0.000581542
267846	0.000513692	0.00100201	0.000655879	0.00100895
276774	0.000681204	0.000271031	-0.00045983	0.00117325
285703	0.00106997	0.00080286	0.000225707	0.00173859
294631	0.00163297	0.000689752	-5.01292e-05	0.00253004
321416	-0.000209331	0.00198466	0.000513962	0.00184688
348200	0.000360502	0.00112273	-1.31964e-05	0.00110398
374985	0.000471086	0.00134209	4.39421e-05	0.000429208
401769	0.00118438	0.000518251	0.000816925	0.000835213
428554	0.000854655	0.000421141	0.00122375	0.000422079
455339	0.000997583	-1.93152e-05	0.00134704	0.0013743
482123	0.00120532	0.00107433	0.00109564	0.00117307
508908	0.00112546	0.000359206	0.000572666	0.000983791
535693	0.00102298	0.000691094	0.000454097	0.00181615
562477	8.59035e-05	0.00132056	0.00105682	0.000760312
589262	0.000697695	-0.000687273	0.000809004	0.000580242
616046	0.000634796	0.000246226	0.00178109	0.00105981
642831	-0.000570951	-0.000504227	0.000587191	0.000699018
669616	-0.000720875	0.000862959	0.000950333	0.001387
696400	-0.00078982	0.000269786	3.21302e-05	0.00036856
723185	-0.000260801	0.000921489	0.000465526	0.000431632
749970	0.000195966	0.000787522	0.00137858	0.00109423
776754	-0.000492736	0.000859711	0.000175953	0.00102459
803539	-4.94655e-05	0.000879263	-0.000179484	0.000442466
830323	0.00019955	0.000522687	-0.000120824	0.000358194
857108	-9.41523e-06	0.000866548	0.000250846	-0.000149804
883893	0.00019563	0.000465988	-7.52069e-05	-0.000101483
964247	5.76913e-05	0.000448007	-0.000129263	0.000300538
	0	0	0	0
