# Supplementary material for: Extracellular mRNA transported to the nucleus exerts translation-independent function
Source: Nat Commun. 2021 Jun 16;12:3655. doi: 10.1038/s41467-021-23969-1 (PMC8208975; doi:10.1038/s41467-021-23969-1)
Supplement: Supplementary file 4 — Source Data [file 41467_2021_23969_MOESM4_ESM.zip › 5-SouceData-2/Fig2f.xlsx]

## Sheet: data_fig2f.csv
[IL1b(3'UTR)]	complex ratio
1 nM	0.0888707
5 nM	0.100727
10 nM	0.192895
