# Supplementary material for: Extracellular mRNA transported to the nucleus exerts translation-independent function
Source: Nat Commun. 2021 Jun 16;12:3655. doi: 10.1038/s41467-021-23969-1 (PMC8208975; doi:10.1038/s41467-021-23969-1)
Supplement: Supplementary file 4 — Source Data [file 41467_2021_23969_MOESM4_ESM.zip › 5-SouceData-2/Fig3a.xlsx]

## Sheet: Sheet1
			non	actin	gapdh	il1b	il1b-stop
			1	0	1	8	19
			1	3	2	6	17
			0	3	2	6	9
			0	0	3	10	1
			0	4	4		9
