# Supplementary material for: Extracellular mRNA transported to the nucleus exerts translation-independent function
Source: Nat Commun. 2021 Jun 16;12:3655. doi: 10.1038/s41467-021-23969-1 (PMC8208975; doi:10.1038/s41467-021-23969-1)
Supplement: Supplementary file 4 — Source Data [file 41467_2021_23969_MOESM4_ESM.zip › 5-SouceData-2/Fig3b.xlsx]

## Sheet: Sheet1
		Raw22	Nuclear RNA	IL1b-chimera/Hotair					Cytoplasmic RNA	IL1b-chimera/b-actin
			IL1b-chimera	IL1b-chimera	IL1bchimera-CP	IL1bchimera-CP			IL1b-chimera	IL1b-chimera	IL1bchimera-CP	IL1bchimera-CP
		0min	30min	120min	30min	120min		0min	30min	120min	30min	120min
		0	0	0.0759823	0.00718642	0.0326167		0	0.00414167	0.000310048	0.00798601	0
		0	0	0.114593	0.0137908	0.0521332		0	0	0.0058445	0	0
		0	0	0.0340791	0.00957954	0.164101		0	0.000903011	0	0.000317893	0.000750261
		0	0	0.332934	0.0261817	0		0.00025772	0.000367884	0	0	0.00143781
		0	0	0.210417	0.00807071	0		0	0	0	0.00395781	0
		0	0	0.108883	0	0		0	0.00169608	0	0	0
		0	0.0118723	0.085422	0	0.0620597		0	0.000911719	0.00343294	0	0
			0	0.0583478	0.0233077	0.0594521			0	0	0.000461026	0.000598924
