# Supplementary material for: Extracellular mRNA transported to the nucleus exerts translation-independent function
Source: Nat Commun. 2021 Jun 16;12:3655. doi: 10.1038/s41467-021-23969-1 (PMC8208975; doi:10.1038/s41467-021-23969-1)
Supplement: Supplementary file 4 — Source Data [file 41467_2021_23969_MOESM4_ESM.zip › 5-SouceData-2/Fig3c.xlsx]

## Sheet: Sheet1
	Wild							Zc3h12d-/-
	non-label	actinb	gapdh	IL1b	IL1b-stop			non-label	actinb	gapdh	IL1b	IL1b-stop
	0	0	0	6	5			1	0	0	0	4
	1	3	3	5	15			1	0	0	0	0
	0	0	3	7	8			0	0	1	1	0
	1	0	1	6	24			0	5	2	0	2
	0		3	8	18			0	6	9	2	1
	0		3	6	8			0	0	1	3
