# Supplementary material for: Extracellular mRNA transported to the nucleus exerts translation-independent function
Source: Nat Commun. 2021 Jun 16;12:3655. doi: 10.1038/s41467-021-23969-1 (PMC8208975; doi:10.1038/s41467-021-23969-1)
Supplement: Supplementary file 4 — Source Data [file 41467_2021_23969_MOESM4_ESM.zip › 5-SouceData-2/Fig3d.xlsx]

## Sheet: Sheet1
		non-rabelIL1b	actin	IL1b	CDS	3'UTR
		1	2	4	1	3
		0	2	3	1	2
		0	1	2	1	1
		0	1	4	1	1
		0	1	1	1	2
		0	0	1	0	2
		0	0	4	0	5
		0	0	2	0	5
		0	0	2	0	4
		0	0	1	0	5
				2
