# Supplementary material for: Extracellular mRNA transported to the nucleus exerts translation-independent function
Source: Nat Commun. 2021 Jun 16;12:3655. doi: 10.1038/s41467-021-23969-1 (PMC8208975; doi:10.1038/s41467-021-23969-1)
Supplement: Supplementary file 4 — Source Data [file 41467_2021_23969_MOESM4_ESM.zip › 5-SouceData-2/Fig4d.xlsx]

## Sheet: Sheet1
Source Data for Figure 4d. Relative intensity of the upper band [upper band / (upper band + lower band)] x 100
short competitor	none	5-1	5-2	5-3	5-4	5-5	5-6	5-7
Relative intensity	44.05	34.26	27.16	41.47	53.8	52.61	59.03	53.77
