# Supplementary material for: Extracellular mRNA transported to the nucleus exerts translation-independent function
Source: Nat Commun. 2021 Jun 16;12:3655. doi: 10.1038/s41467-021-23969-1 (PMC8208975; doi:10.1038/s41467-021-23969-1)
Supplement: Supplementary file 4 — Source Data [file 41467_2021_23969_MOESM4_ESM.zip › 5-SouceData-2/Fig5a.xlsx]

## Sheet: Sheet1
		Zc3h12d +/+	Zc3h12d +/+	Zc3h12d -/-	Zc3h12d -/-		Reg+/+	Reg+/+	Reg-/-	Reg-/-
		actinb	IL1b	actinb	IL1b		actinb	IL1b	actinb	IL1b
		2	2	2	1		0	5	3	3
		1	2	1	0		0	6	1	16
		0	5	2	1		1	7	5	16
		0	4	3	0		0	3	2	5
		0	2	0	0		2	3	0	6
		0	2	0	0		4	7	2	6
		0	2	1	0		5	7	4	9
		0	0	1	2			9		16
		1	0		6			12		3
		1	8		0			5		9
		0	4		1			8		11
		1	4		1			0		4
		0	4		0			4		4
		0	1		0			1		3
			9		0			6		2
			0					2		16
			3					1		4
								4		6
								21		3
								9		8
								6		10
