# Supplementary material for: Extracellular mRNA transported to the nucleus exerts translation-independent function
Source: Nat Commun. 2021 Jun 16;12:3655. doi: 10.1038/s41467-021-23969-1 (PMC8208975; doi:10.1038/s41467-021-23969-1)
Supplement: Supplementary file 4 — Source Data [file 41467_2021_23969_MOESM4_ESM.zip › 5-SouceData-2/fig5c.xlsx]

## Sheet: Sheet1
time (h)	B2-fluo	B3-fluo	B4-fluo	B5-fluo	B6-fluo	B7-fluo	WT-actb	WT-IL1b	WT-IL1b-stop	D2-fluo	D3-fluo	D4-fluo	D5-fluo	D6-fluo	D7-fluo	Homo-actb	Homo IL1b	Homo IL1b-stop
0	1550	1600	1560	1540	1580	1540	1575	1550	1560	1520	1590	1530	1560	1550	1570	1555	1545	1560
0.0833367	1540	1610	1570	1560	1610	1550	1575	1565	1580	1500	1590	1540	1560	1560	1580	1545	1550	1570
1.21667	1810	2130	1980	1960	2150	1880	1970	1970	2015	1700	1860	1910	1880	1860	1870	1780	1895	1865
2.18334	1960	2520	2230	2140	2400	2010	2240	2185	2205	1830	2120	2120	2070	2010	2000	1975	2095	2005
3.13334	2100	2560	2240	2090	2520	2030	2330	2165	2275	1840	2190	2130	2070	2080	2050	2015	2100	2065
4.15	2280	2770	2360	2280	2810	1990	2525	2320	2400	1980	2320	2270	2160	2250	2200	2150	2215	2225
5.16667	2440	2970	2510	2360	3070	2090	2705	2435	2580	2100	2440	2390	2240	2320	2310	2270	2315	2315
7.01667	2700	3280	2790	2550	3340	2210	2990	2670	2775	2280	2620	2580	2550	2410	2440	2450	2565	2425
19.25	3430	3650	3130	2770	3790	2380	3540	2950	3085	2630	2700	2890	2740	2590	2480	2665	2815	2535
22.5167	3590	3710	3070	2650	3670	2320	3650	2860	2995	2720	2680	2920	2790	2680	2390	2700	2855	2535
23.6667	3800	3930	3220	2820	3950	2480	3865	3020	3215	2820	2760	3040	2860	2760	2590	2790	2950	2675
24.6833	3930	3930	3140	2660	3760	2420	3930	2900	3090	2710	2740	3090	2760	2650	2580	2725	2925	2615
25.8833	4300	4110	3400	2890	3870	2640	4205	3145	3255	2850	2910	3250	2970	2820	2840	2880	3110	2830
26.8333	4500	4210	3470	2840	3770	2640	4355	3155	3205	2810	3030	3300	3040	2900	2890	2920	3170	2895
27.7667	4590	4170	3610	2770	3720	2630	4380	3190	3175	2790	3190	3390	3060	2940	2930	2990	3225	2935
28.8	4710	4260	3740	2720	3690	2690	4485	3230	3190	2750	3370	3460	3030	2970	2990	3060	3245	2980
29.9	4760	4310	3880	2840	3790	2700	4535	3360	3245	2760	3480	3570	3050	2960	3050	3120	3310	3005
30.7333	4800	4340	4000	2830	3710	2900	4570	3415	3305	2750	3560	3550	3040	3010	3040	3155	3295	3025
43.7667	5020	4640	4240	2970	3810	3110	4830	3605	3460	2900	3330	3440	2950	2940	3150	3115	3195	3045
45.1667	4990	4490	4220	2930	3800	3220	4740	3575	3510	2840	3410	3480	3040	3020	3250	3125	3260	3135
47.2833	4840	4450	4110	2950	3690	3240	4645	3530	3465	2810	3300	3380	2990	2980	3200	3055	3185	3090
49.25	4860	4480	4050	2900	3490	3170	4670	3475	3330	2810	3320	3280	2910	2960	3100	3065	3095	3030
51.3167	4560	4510	4060	2950	3540	3230	4535	3505	3385	2760	3300	3310	3030	3030	3030	3030	3170	3030
	WT-actb	WT-actb	WT-IL1b	WT-IL1b	WT-IL1b-stop	WT-IL1b-stop				Homo-actb	Homo-actb	Homo IL1b	Homo IL1b	Homo IL1b-stop	Homo IL1b-stop
