# Supplementary material for: Extracellular mRNA transported to the nucleus exerts translation-independent function
Source: Nat Commun. 2021 Jun 16;12:3655. doi: 10.1038/s41467-021-23969-1 (PMC8208975; doi:10.1038/s41467-021-23969-1)
Supplement: Supplementary file 4 — Source Data [file 41467_2021_23969_MOESM4_ESM.zip › 5-SouceData-2/Fig5e.xlsx]

## Sheet: Sheet1
			IL1rn						Dusp
			30min	120min					30min	120min
			2.3518	8.01071					0.2965	0.561778
			2.53456	6.67797					0.253398	0.426302
			0.563469	3.61079					0.102822	0.219019
			0.692505	3.04036					0.0779941	0.182212
			0.916365	2.72188					0.101119	0.192387
				3.04487					0.0966605	0.225669
									0.33767	0.479357
									0.239359	0.366192
									0.15355	0.156953
									0.100648	0.126118
									0.100913	0.114881
									0.118754	0.149595
