# Supplementary material for: Extracellular mRNA transported to the nucleus exerts translation-independent function
Source: Nat Commun. 2021 Jun 16;12:3655. doi: 10.1038/s41467-021-23969-1 (PMC8208975; doi:10.1038/s41467-021-23969-1)
Supplement: Supplementary file 4 — Source Data [file 41467_2021_23969_MOESM4_ESM.zip › 5-SouceData-2/Fig5f.xlsx]

## Sheet: Sheet1
			Dusp1	copy number ratio (/actb)
		stimulation	bactin	0.000115828
			IL1b	0.00439835
			IL1rn	copy number ratio (/actb)
		stimulation	bactin	0.0943425
			IL1b	6.47603
