# Supplementary material for: Extracellular mRNA transported to the nucleus exerts translation-independent function
Source: Nat Commun. 2021 Jun 16;12:3655. doi: 10.1038/s41467-021-23969-1 (PMC8208975; doi:10.1038/s41467-021-23969-1)
Supplement: Supplementary file 4 — Source Data [file 41467_2021_23969_MOESM4_ESM.zip › 5-SouceData-2/Fig6a.xlsx]

## Sheet: Sheet1
		wild								Zc3h12d-/-
			non	actin	Gapdh	Il1b	Il1b-stop			non	actin	Gapdh	Il1b	Il1b-stop
			6	10	13	18	20			5	7	10	12	7
			7	10	10	14	25			10	5	8	10	11
			5	4	9	17	13			7	4	5	6	6
