# Supplementary material for: Extracellular mRNA transported to the nucleus exerts translation-independent function
Source: Nat Commun. 2021 Jun 16;12:3655. doi: 10.1038/s41467-021-23969-1 (PMC8208975; doi:10.1038/s41467-021-23969-1)
Supplement: Supplementary file 4 — Source Data [file 41467_2021_23969_MOESM4_ESM.zip › 5-SouceData-2/Fig6b.xlsx]

## Sheet: Sheet1
		Wild							Zc3h12d-/-
		0.3	0.3	0.2	0.5	0.7			0.2	0.2	0.1	0	0.2
		0.4	0.4	0.2	0.6	0.5			0.2	0.2	0.1	0.3	0.2
		0.2	0.3	0.3	0.6	0.7			0.3	0.1	0.2	0.3	0.3
