# Supplementary material for: Extracellular mRNA transported to the nucleus exerts translation-independent function
Source: Nat Commun. 2021 Jun 16;12:3655. doi: 10.1038/s41467-021-23969-1 (PMC8208975; doi:10.1038/s41467-021-23969-1)
Supplement: Supplementary file 4 — Source Data [file 41467_2021_23969_MOESM4_ESM.zip › 5-SouceData-2/Fig6c.xlsx]

## Sheet: Sheet1
		wild							Zc3h12d-/-
			noNK	no	Actin-CP	Gapdh-CP	IL1b-CP	IL1b-stop	no	Actin-CP	Gapdh-CP	IL1b-CP	IL1b-stop
			8	26	29	32	58	70	26	35	29	30	35
			11	31	37	38	62	73	28	32	26	26	34
			7	28	39	42	64	68	24	29	31	28	30
