# Supplementary material for: Extracellular mRNA transported to the nucleus exerts translation-independent function
Source: Nat Commun. 2021 Jun 16;12:3655. doi: 10.1038/s41467-021-23969-1 (PMC8208975; doi:10.1038/s41467-021-23969-1)
Supplement: Supplementary file 4 — Source Data [file 41467_2021_23969_MOESM4_ESM.zip › 5-SouceData-2/Fig6d.xlsx]

## Sheet: Sheet1
				IL1b-BMDM		IL1b-BMDM
				wild		Zc3h12d-/-
				0.416667		0.4
				0.37037		0.514286
				0.45		0.392857
				0.556962		0.350877
