# Supplementary material for: Extracellular mRNA transported to the nucleus exerts translation-independent function
Source: Nat Commun. 2021 Jun 16;12:3655. doi: 10.1038/s41467-021-23969-1 (PMC8208975; doi:10.1038/s41467-021-23969-1)
Supplement: Supplementary file 4 — Source Data [file 41467_2021_23969_MOESM4_ESM.zip › 5-SouceData-2/Fig6f.xlsx]

## Sheet: Sheet1
			LLC	LLC+WtTriNK	LLC+ZC(-/-)TriNK
			0.405622	0.107791	0.484745
			1.45473	0.200203	0.499012
			0.730372	0.243326	0.35492
			1.34564	0.167408	0.779149
			0.811245	0.215582	0.242372
			0.415638	0.200203	0.299407
			0.121729	0.0811088	0.35492
			0.807385	0.167408	0.31166
			0.811245	0	0.242372
			0	0.600608	0.299407
			0.243457	0.0811088	0.709839
			0.538257	0	0.934979
