# Supplementary material for: Extracellular mRNA transported to the nucleus exerts translation-independent function
Source: Nat Commun. 2021 Jun 16;12:3655. doi: 10.1038/s41467-021-23969-1 (PMC8208975; doi:10.1038/s41467-021-23969-1)
Supplement: Supplementary file 4 — Source Data [file 41467_2021_23969_MOESM4_ESM.zip › 5-SouceData-2/Fig7b .xlsx]

## Sheet: Sheet1
		hu58kDa	hu36kDa
		pixel
		green with DAPI	green with DAPI
		15	28
		20	4
		52	17
		46	29
		39	14
		32	18
		38	15
		23	7
		8	10
		3	6
		12	10
		18	41
		12	7
		63	5
		59	7
		25	15
		9	30
		3	10
		4	1
		18	14
		11	28
		33	24
		24	11
		25	10
		38	4
		14	4
		23	12
		8	16
		34	3
		10	3
		4	8
		15	1
		26	4
		45	18
		30	10
		36	1
		42	7
		77	10
		33	5
			11
			9
			14
			12
			5
			13
			4
			7
			5
			3
			8
			1
