# Supplementary material for: Extracellular mRNA transported to the nucleus exerts translation-independent function
Source: Nat Commun. 2021 Jun 16;12:3655. doi: 10.1038/s41467-021-23969-1 (PMC8208975; doi:10.1038/s41467-021-23969-1)
Supplement: Supplementary file 4 — Source Data [file 41467_2021_23969_MOESM4_ESM.zip › 5-SouceData-2/Fig7d.xlsx]

## Sheet: Sheet1
300nMsiRNA			24hrsiRNA-3hrhIL1bFITC (50ng/ml)				sd-stack(15image)			Oct21-2019-DATA
		Zc−発現低い%＝取り込みcontrolで低いもの＝
		10個中2個(control)		11個中2個(12AsiRNA)
		ControlSiRNA	ZC3H12D-siRNA	ZC3H12A-siRNA
		nuclear FITC
		17	13	16
		14	8	11
		28	1	12
		13	1	9
		13	5	17
		1	1	12
		16	5	16
		3	3	14
		4	9	1
		26	0	18
		8		4
		13
		11
