# Supplementary material for: Extracellular mRNA transported to the nucleus exerts translation-independent function
Source: Nat Commun. 2021 Jun 16;12:3655. doi: 10.1038/s41467-021-23969-1 (PMC8208975; doi:10.1038/s41467-021-23969-1)
Supplement: Supplementary file 4 — Source Data [file 41467_2021_23969_MOESM4_ESM.zip › 5-SouceData-2/Fig7e.xlsx]

## Sheet: Sheet1
		IFNg induction
		non	IL1b-mRNA	IL12
			6	2
		2	2	3
		1	1	7
		0	4	2
		1	4	4
		10	6	6
		0	3	3
		0	2	0
		3	3	2
		2	5	4
		1	4	7
		0	3	7
		0	7	3
		3	5	3
		0	10	6
		0	9	2
			5	5
			4	1
			5	6
			3	5
			2
