# Supplementary material for: Extracellular mRNA transported to the nucleus exerts translation-independent function
Source: Nat Commun. 2021 Jun 16;12:3655. doi: 10.1038/s41467-021-23969-1 (PMC8208975; doi:10.1038/s41467-021-23969-1)
Supplement: Supplementary file 4 — Source Data [file 41467_2021_23969_MOESM4_ESM.zip › 5-SouceData-2/Fig7f.xlsx]

## Sheet: Sheet1
	Dim
	3day								6day
	(-)	IL1bRNA	IL2	IL2+Il1bRNA					(-)	IL1bRNA	IL2	IL2+Il1bRNA
	9	10	13	4					4	10	1	13
	7	16	7	2					15	11	4	6
	5	9	12	4					3	15	1	3
	3	9	18	2					10	5	6	8
	6	8	9	13					4	18	4	2
	9	14	11	17					2	16	1	7
	8	13	8	3					4	9	0	3
	0	16	11	5					0	3	3	6
	4	3	9	2					2	8	17	2
	1	0	6	4					1	10	2	0
	6	5	6	21					0	7	5	6
	2	6	8	6					7	16	6	9
	5	4	10	9					4	17	2	8
	0	4	7	12					1	8	3	7
	0	3	3	6					1	4	5	10
	7	7	2	4					1	3	9	6
	7	3	4	8					3	4	7	5
	6	3	6	9					4	11	6	8
	5	11	3	4					8	3	3	2
	5	10	7	12					7	0	13	4
	7	9	1	11					1	7	5	15
	6	9	0	25					1	1	8	10
	8	0	0	10					3	2	10	12
	0	10	0	7					5	1	11	10
	6	10	0	10					10	4	6	8
	10	8	1	7					4	1	3	12
	3	9	1	10					6	1	17	14
	5	5	1	11					8	5	15	8
	6	11	2	10					10	7	8	11
	7	10	1	3					9	14	9	11
	9	6	1	6					3	18	16	5
	10	9	2	8					8	12	3	13
	3	10	1	7					1	9	6	12
	0	6	0	5					0	13	9	7
	6	16	0	10						9	5	8
	4	5	10	6						7	9	14
	6	6	5	11						10	6	10
	5	0	8	4						2		12
	13	16	7	12						3		9
	11	7	8	6						1		7
	10	8	4	5						20		9
	9	3	19	15						0		11
		6	6	11						0		5
		10	3	8						1		4
		5	3	5								12
			2	7								10
			2	12								7
			6	3								8
			3	8								11
			4	7								8
			2	15								9
												9
												11
												4
												7
												9
												8
												21
												9
												4
