# Supplementary material for: Extracellular mRNA transported to the nucleus exerts translation-independent function
Source: Nat Commun. 2021 Jun 16;12:3655. doi: 10.1038/s41467-021-23969-1 (PMC8208975; doi:10.1038/s41467-021-23969-1)
Supplement: Supplementary file 4 — Source Data [file 41467_2021_23969_MOESM4_ESM.zip › 5-SouceData-2/FigS1a.xlsx]

## Sheet: Sheet1
			0mm		4mm		7mm		9mm
			5.46869e-06		0.000596571		0.000838853		0.00465846
			5.83043e-06		0.000356592		0.000766395		0.00160896
			5.43517e-06		0.000520486		0.000827783		0.000717346
									0.00326382
									0.000831195
