# Supplementary material for: Extracellular mRNA transported to the nucleus exerts translation-independent function
Source: Nat Commun. 2021 Jun 16;12:3655. doi: 10.1038/s41467-021-23969-1 (PMC8208975; doi:10.1038/s41467-021-23969-1)
Supplement: Supplementary file 4 — Source Data [file 41467_2021_23969_MOESM4_ESM.zip › 5-SouceData-2/FigS1b.xlsx]

## Sheet: Sheet1
				No-Lu	Tu-Lu
				0.00974139	0.0123245
				0.00400399	0.00919166
				0.00674768	0.0100549
				0.00925344	0.0196783
				0.00640439	0.0156922
				0.0064139	0.0160205
				0.00709413	0.0145904
					0.00976989
					0.0102314
					0.0125351
					0.00820556
					0.00859221
