# Supplementary material for: Extracellular mRNA transported to the nucleus exerts translation-independent function
Source: Nat Commun. 2021 Jun 16;12:3655. doi: 10.1038/s41467-021-23969-1 (PMC8208975; doi:10.1038/s41467-021-23969-1)
Supplement: Supplementary file 4 — Source Data [file 41467_2021_23969_MOESM4_ESM.zip › 5-SouceData-2/FigS1c.xlsx]

## Sheet: Sheet1
	primary tumor growth of 0771							metastasis
			E0771
										number		volume
			WILD	ZC3h12DKO
							WILD	W1		0		0
								W2		0		0
			130	105				W3		2		1
			154	121				W4		2		2
			132	117				W5		1		1
			132	143
			144	110			ZC3h12DKO	H1		3		5
								H2		2		3
								H3		5		8
								H4		1		1
								H5		5		9
