# Supplementary material for: Extracellular mRNA transported to the nucleus exerts translation-independent function
Source: Nat Commun. 2021 Jun 16;12:3655. doi: 10.1038/s41467-021-23969-1 (PMC8208975; doi:10.1038/s41467-021-23969-1)
Supplement: Supplementary file 4 — Source Data [file 41467_2021_23969_MOESM4_ESM.zip › 5-SouceData-2/FigS2d.xlsx]

## Sheet: Sheet1
		merge/SC35			merge/SFPQ			merge/PML			merge/Fibril
		0.578947			0.148936			0.208333			0.1
		0.48			0.229167			0			0.7
		0.666667			0.0714286			0.0967742			0
		0.538462			0.285714			0.736842			0.352941
		0.47619			0.382353			0.0625
		0.47619			0.152174			0.615385
		0.681818			0.0952381
		0.4
