# Supplementary material for: Extracellular mRNA transported to the nucleus exerts translation-independent function
Source: Nat Commun. 2021 Jun 16;12:3655. doi: 10.1038/s41467-021-23969-1 (PMC8208975; doi:10.1038/s41467-021-23969-1)
Supplement: Supplementary file 4 — Source Data [file 41467_2021_23969_MOESM4_ESM.zip › 5-SouceData-2/FigS3a.xlsx]

## Sheet: Sheet1
THP1 uptake		non-label			actinb			IL1b			IL1b-stop
		0
		0			1			0			0
		0			0			0			0
		0			1			0			0
		0			0			0			13
		0			0			0			0
		0			0			0			16
		0			0			0			3
								13			6
								0			0
								8
