# Supplementary material for: Extracellular mRNA transported to the nucleus exerts translation-independent function
Source: Nat Commun. 2021 Jun 16;12:3655. doi: 10.1038/s41467-021-23969-1 (PMC8208975; doi:10.1038/s41467-021-23969-1)
Supplement: Supplementary file 4 — Source Data [file 41467_2021_23969_MOESM4_ESM.zip › 5-SouceData-2/FigS3c.xlsx]

## Sheet: Sheet1
			pre-incubation	actin	full	CDS	3'UTR
				2	0	2	1
				6	0	2	2
				2	0	9	0
				4	1	6	0
				6	0	6	0
				6	0	2	4
				6	1	8	0
				2	1	2	0
				5	0	9	0
				5	0	2	1
				2	1	16	2
					0	9	1
					1	2	3
					1	2	0
