# Supplementary material for: Extracellular mRNA transported to the nucleus exerts translation-independent function
Source: Nat Commun. 2021 Jun 16;12:3655. doi: 10.1038/s41467-021-23969-1 (PMC8208975; doi:10.1038/s41467-021-23969-1)
Supplement: Supplementary file 4 — Source Data [file 41467_2021_23969_MOESM4_ESM.zip › 5-SouceData-2/FigS5d.xlsx]

## Sheet: Sheet1
			Wild	Wild	Reg-/-	Reg-/-
			ac	il1b	ac	il1b
			0.2	0.58	0.27	0.66
			0.18	0.45	0.28	0.53
			0.23	0.53	0.3	0.52
				0.5		0.61
