# Supplementary material for: Extracellular mRNA transported to the nucleus exerts translation-independent function
Source: Nat Commun. 2021 Jun 16;12:3655. doi: 10.1038/s41467-021-23969-1 (PMC8208975; doi:10.1038/s41467-021-23969-1)
Supplement: Supplementary file 4 — Source Data [file 41467_2021_23969_MOESM4_ESM.zip › 5-SouceData-2/FigS6.xlsx]

## Sheet: Sheet1
mDusp/actin						mIL1rn/actin						mEriff/actin						mNurp12/actin						cebpd/actin						A8						A9
	RAW	0h	1h	2h	3h		0h	1h	2h	3h			0h	1h	2h	3h			0h	1h	2h	3h			0h	1h	2h	3h			0h	1h	2h	3h			0h	1h	2h	3h
		0.592893	0.653672	0.638816	0.734241		5.28329	4.77085	4.90661	5.63196			0.00694328	0.00527333	0.00566492	0.00801475			0	0	0	0.00147341			0.445758	0.446002	0.440485	0.670419			0.0959769	0.0369383	0.0348746	0.0391924			0.00104245	0.00112981	0.00126778	0.00172771
		0.634516	0.596589	0.528279	0.835593		3.44051	5.40216	4.00279	5.1479			0.00404241	0.00315138	0.00388057	0.00642638			0.00124195	0	0	0			0.345904	0.305876	0.307943	0.322186			0.0976141	0.0317254	0.0246046	0.0608783			0.00142078	0.00105037	0.00157145	0.00155475
		0.919899	0.830509	0.712666	0.850166		6.38078	6.96867	6.18221	7.26769			0.00484518	0.0038252	0.00604452	0.00768198			0.0013722	0	0.000721178	0.000837907			0.361164	0.383238	0.326245	0.384056			0.096792	0.0342328	0.0292929	0.0488464			0.001217	0.00108937	0.00141147	0.00163895
		0.660172	0.718672	0.552813	0.69961		5.5696	4.74865	4.13556	4.36531			0.00484518	0.00277902	0.00733537	0.00777456			0.00173852	0	0	0.00354919
	ZC+RAW
		0.786623	0.720951	0.826433	1.17912		8.80546	9.37628	13.92	17.4298			0.00351752	0.0079751	0.00669937	0.00944522			0.00199308	0.00165182	0.000117972	0			0.745479	0.463515	0.460522	0.787449			0.1929	0.105665	0.101557	0.0579953			0.00147533	0.00775676	0.00228603	0.00425642
		0.877951	0.561239	0.871369	1.23675		9.19479	9.73064	12.1133	13.2687			0.00685134	0.00675608	0.00646146	0.00588246			0.00252862	0	0	0.002437			0.538472	0.379664	0.390448	0.326969			0.147279	0.0873241	0.0712621	0.0584928			0.00126921	0.00689715	0.00252593	0.00296165
		0.854922	0.771795	0.97148	1.21667		9.73947	9.79277	13.918	18.8254			0.00580638	0.00434511	0.00946746	0.0048443			0	0.00174695	0.00171274	0.000797369			0.499641	0.346572	0.40089	0.419079			0.168553	0.0960578	0.0850713	0.0582435			0.0013684	0.00731434	0.00240298	0.0035505
		0.909598	0.73265	0.800233	1.24866		8.29175	10.3825	11.3606	15.3717			0.00902453	0.0082105	0.00412488	0.00639948			0	0.00360281	0	0
