# Supplementary material for: Extracellular mRNA transported to the nucleus exerts translation-independent function
Source: Nat Commun. 2021 Jun 16;12:3655. doi: 10.1038/s41467-021-23969-1 (PMC8208975; doi:10.1038/s41467-021-23969-1)
Supplement: Supplementary file 4 — Source Data [file 41467_2021_23969_MOESM4_ESM.zip › 5-SouceData-2/FigS7a.xlsx]

## Sheet: Sheet1
		Wild	Wild	Wild	Zc3h12d-/-	Zc3h12d-/-
		No RNA	LTCM-RNA	LTCM-ZCColumnRNA	LTCM-RNA	LTCM-ZCColumnRNA
		2	57	22	23	13
		2	36	15	12	17
		3	61	18	14	13
