# Supplementary material for: Extracellular mRNA transported to the nucleus exerts translation-independent function
Source: Nat Commun. 2021 Jun 16;12:3655. doi: 10.1038/s41467-021-23969-1 (PMC8208975; doi:10.1038/s41467-021-23969-1)
Supplement: Supplementary file 4 — Source Data [file 41467_2021_23969_MOESM4_ESM.zip › 5-SouceData-2/FigS7b-left.xlsx]

## Sheet: Sheet1
			non	IL1b-primed	IL1b-primed
			ZC-(+/-)iNK	ZC-(+/-)iNK	ZC-(-/-)iNK
			25	18	0
			25	18	0
			0	50	25
			20	42	16
			0	50	14
			15	33	0
			18	23	20
			16		28
			25		0
			16		12
			21		9
			16
