# Supplementary material for: Extracellular mRNA transported to the nucleus exerts translation-independent function
Source: Nat Commun. 2021 Jun 16;12:3655. doi: 10.1038/s41467-021-23969-1 (PMC8208975; doi:10.1038/s41467-021-23969-1)
Supplement: Supplementary file 4 — Source Data [file 41467_2021_23969_MOESM4_ESM.zip › 5-SouceData-2/FigS7b-right.xlsx]

## Sheet: Sheet1
		Hold change-FigS7b-right was shown as percent.
			IL1b-primed	IL1b-primed
			ZC-(+/-)iNK	ZC-(-/-)iNK
			0.133333	0.010101
			0.173913	0
			0.111111	0
			0.176471	0.00990099
			0.1	0.0181818
			0.0769231	0
			0.0909091	0
			0.142857	0.0238095
			0.222222	0.0196078
			0	0
			0.0526316	0.0434783
			0.107143	0.0454545
			0.0857143	0
			0.0212766	0
			0.0769231	0
			0.111111	0.0408163
			0.025974	0
			0.0350877	0
			0.0714286	0
			0.16	0.0169492
