# Supplementary material for: Extracellular mRNA transported to the nucleus exerts translation-independent function
Source: Nat Commun. 2021 Jun 16;12:3655. doi: 10.1038/s41467-021-23969-1 (PMC8208975; doi:10.1038/s41467-021-23969-1)
Supplement: Supplementary file 4 — Source Data [file 41467_2021_23969_MOESM4_ESM.zip › 5-SouceData-2/FigS7c.xlsx]

## Sheet: Sheet1
	wild					zc-/-
	no	fr1	fr2	fr3	fr4	no	fr1	fr2	fr3	fr4
	37	58	60	85	64	20	14	16	42	28
	50	58	50	81	56	16	12	21	31	31
	50	42	64	83	55	10	16	8	31	22
