# Supplementary material for: Extracellular mRNA transported to the nucleus exerts translation-independent function
Source: Nat Commun. 2021 Jun 16;12:3655. doi: 10.1038/s41467-021-23969-1 (PMC8208975; doi:10.1038/s41467-021-23969-1)
Supplement: Supplementary file 4 — Source Data [file 41467_2021_23969_MOESM4_ESM.zip › 5-SouceData-2/FigS7d.xlsx]

## Sheet: Sheet1
		WILD							RegKO
		non RNA	IL1b-actin	IL1b-full	Il1b-CDS	IL1b-3'UTR			non RNA	IL1b-actin	IL1b-full	Il1b-CDS	IL1b-3'UTR
		21	15	64	24	51			20	33	49	25	59
		18	16	49	19	48			30	31	50	20	46
		23	17	42	14	33			33	24	60	30	70
