# Supplementary material for: Extracellular mRNA transported to the nucleus exerts translation-independent function
Source: Nat Commun. 2021 Jun 16;12:3655. doi: 10.1038/s41467-021-23969-1 (PMC8208975; doi:10.1038/s41467-021-23969-1)
Supplement: Supplementary file 4 — Source Data [file 41467_2021_23969_MOESM4_ESM.zip › 5-SouceData-2/FigS7e.xlsx]

## Sheet: Sheet1
		Wild				RegKO
		50				42
		32				20
		70				25
		29				16
		5				61
		12				31
		26				20
		14				24
		12				35
		48				62
		25				67
		44				50
		31				36
		39				87
		40				29
		49				67
		31				47
