# Supplementary material for: Extracellular mRNA transported to the nucleus exerts translation-independent function
Source: Nat Commun. 2021 Jun 16;12:3655. doi: 10.1038/s41467-021-23969-1 (PMC8208975; doi:10.1038/s41467-021-23969-1)
Supplement: Supplementary file 4 — Source Data [file 41467_2021_23969_MOESM4_ESM.zip › 5-SouceData-2/FigS8d.xlsx]

## Sheet: Sheet1
		Bright
		3day								6day
		(-)	IL1bRNA	IL2	IL2+Il1bRNA					(-)	IL1bRNA	IL2	IL2+Il1bRNA
		6	8	4	4					2	0	11	7
		13	5	5	13					13	4	6	4
		13	9	10	6					5	18	4	5
		8	9	10	6					0	5	11	6
		8	6	9	1					2	0	0	3
		0	5	7	4					6	0	7	13
		2	3	9	20					7	7	13	15
		2	0	4	3					12	2	8	0
		10	16	10	9					9	0	2	2
		0	9	9	11					7	4	10	1
		4	5	10	8					4	17	0	3
		8	6	11	7					8	21	12	4
		9	9	1	7					13	4	4	0
			3	3	7					0	1	7	2
			5		11					3	0	7	10
					18					7	1	1	16
					6					9	11	5	3
					15					6	5	3	4
										6	0	6	4
										16	0	14	2
										9	5	6	8
										9	0		6
										0			0
										0			17
													10
													1
