# Supplementary material for: Extracellular mRNA transported to the nucleus exerts translation-independent function
Source: Nat Commun. 2021 Jun 16;12:3655. doi: 10.1038/s41467-021-23969-1 (PMC8208975; doi:10.1038/s41467-021-23969-1)
Supplement: Supplementary file 4 — Source Data [file 41467_2021_23969_MOESM4_ESM.zip › 5-SouceData-2/FigS8e.xlsx]

## Sheet: Sheet1
	non	IL2	actinRNA	IL1b
	0.08	0.25	0.631579	0.351351
	0.0384615	0.28	0.625	0.344828
	0.0357143	0.392857	0.0952381	0.357143
	0.157895	0.347826	0.0769231	0.678571
	0.333333		0.05	0.6
				0.615385
				0.416667
				0.387097
				0.833333
				0.866667
