# Supplementary material for: Extracellular mRNA transported to the nucleus exerts translation-independent function
Source: Nat Commun. 2021 Jun 16;12:3655. doi: 10.1038/s41467-021-23969-1 (PMC8208975; doi:10.1038/s41467-021-23969-1)
Supplement: Supplementary file 4 — Source Data [file 41467_2021_23969_MOESM4_ESM.zip › 5-SouceData-2/RepeatedData/Fig1d-repeatedData.xlsx]

## Sheet: Sheet1
	Wild				KO
	NoCM	TCM+Dnase	TCM+Rnase	PuRNA	NoCM	TCM+Dnase	TCM+Rnase	PuRNA
	4.06	1.96	4.2	2.41	0.05	0.02	0.025	0.03
