# Supplementary material for: Extracellular mRNA transported to the nucleus exerts translation-independent function
Source: Nat Commun. 2021 Jun 16;12:3655. doi: 10.1038/s41467-021-23969-1 (PMC8208975; doi:10.1038/s41467-021-23969-1)
Supplement: Supplementary file 4 — Source Data [file 41467_2021_23969_MOESM4_ESM.zip › 5-SouceData-2/RepeatedData/Fig1j-repeatedData.xlsx]

## Sheet: Sheet1
Repeat2nd
	flag-beads	zc-beads	flag-beads	zc-beads	flag-beads	zc-beads
	actin		IL1b		GAPDH
	Flag	ZC-Flag	Flag	ZC-Flag	Flag	ZC-Flag
	192.917	164.145	170.604	1276.73	197.647	247.836
