# Supplementary material for: Extracellular mRNA transported to the nucleus exerts translation-independent function
Source: Nat Commun. 2021 Jun 16;12:3655. doi: 10.1038/s41467-021-23969-1 (PMC8208975; doi:10.1038/s41467-021-23969-1)
Supplement: Supplementary file 4 — Source Data [file 41467_2021_23969_MOESM4_ESM.zip › 5-SouceData-2/RepeatedData/Fig3a-repeatedData.xlsx]

## Sheet: Sheet1
	ZC-Raw
Fitc-signal with Dapi
	non-FITC-IL1b	ac	gapdh	il1b	il1b-stop
	0	0	1	17	19
	3	0	1	4	31
	3	0	0	10	2
	5	0	0	10	9
	0	0	3	7	31
	0	0	1	18	77
	1	1	4	14	56
	2	1	2	3	21
	1	2	1	21	78
	0	0	6	7	27
	0			19	6
				9
