# Supplementary material for: Extracellular mRNA transported to the nucleus exerts translation-independent function
Source: Nat Commun. 2021 Jun 16;12:3655. doi: 10.1038/s41467-021-23969-1 (PMC8208975; doi:10.1038/s41467-021-23969-1)
Supplement: Supplementary file 4 — Source Data [file 41467_2021_23969_MOESM4_ESM.zip › 5-SouceData-2/RepeatedData/Fig5f-repeatedData.xlsx]

## Sheet: Sheet1
	IL1rn				dusp1
	0.000769826	0.00295835			0.0210701	0.027254
